# Supplementary material for: Real-World Evidence Evaluating Teclistamab in Patients with Relapsed/Refractory Multiple Myeloma: A Systematic Literature Review
Source: Cancers (Basel). 2025 Apr 5;17(7):1235. doi: 10.3390/cancers17071235 (PMC11988155; doi:10.3390/cancers17071235)
Supplement: Supplementary file 1 [file cancers-17-01235-s001.zip]

Archive with 2 entries (2 files):
- PRISMA_2020_checklist_TEC-3450 SLR manuscript.pdf
- REDACTED_TEC-3450 Systematic Literature Review-FD-JNJ-64007957-AAA-1554146.pdf
